# Supplementary material for: Enhanced Luminous Efficacy and Stability of InP/ZnSeS/ZnS Quantum Dot-Embedded SBA-15 Mesoporous Particles for White Light-Emitting Diodes
Source: Nanomaterials (Basel). 2022 May 4;12(9):1554. doi: 10.3390/nano12091554 (PMC9100065; doi:10.3390/nano12091554)
Supplement: Supplementary file 1 [file nanomaterials-12-01554-s001.zip]

Archive with 1 entries (1 files):
- nanomaterials-1707460-supplementary.pdf
